# Supplementary material for: Phylogenetic diversity in freshwater‐dwelling Isochrysidales haptophytes with implications for alkenone production
Source: Geobiology. 2019 Feb 5;17(3):272–80. doi: 10.1111/gbi.12330 (PMC6590312; doi:10.1111/gbi.12330)
Supplement: Supplementary file 3 [file GBI-17-272-s003.xlsx]

## Sheet: Table_S-3
	Table S-3. Minimum information about a marker gene seqeunce (MIMARKS) table for HSSU and HLSU sequences analyzed in this study. All sequences are available through Visualization and Analysis of Microbial Population Structures (https://vamps2.mbl.edu/) and were deposited in the National Center for Biotechnology Information (NCBI) Sequence Read Archive (SRA) with the following accession numbers: SA…
Group	Variable Name	Units	NSL_004_20130624_HSSU	NSL_005_20130628_HSSU	NSL_007_20130619_HSSU	NSL_028_20160606_HSSU	NSL_031_20160606_HSSU	NSL_033_20160613_HSSU	NSL_034_20160613_HSSU	NSL_037_20160618_HSSU	NSL_039_20160618_HSSU	NSL_041_20160609_HSSU	NSL_043_20160617_HSSU	NSL_044_20160617_HSSU	NSL_046_20160625_HSSU	NSL_053_20160625_HSSU	NSL_055_20160625_HSSU	NSL_057_20160607_HSSU	NSL_106_20160606_HSSU	NSL_107_20160606_HSSU	NSL_108_20160607_HSSU	NSL_109_20160607_HSSU	NSL_110_20160609_HSSU	NSL_111_20160617_HSSU	NSL_113_20160625_HSSU	RIK_100_201606DD_HSSU	RIK_101_201606DD_HSSU	RIK_101_201606DD_HSSU_t1	RIK_103_201606DD_HSSU	RIK_104_201606DD_HSSU	RIK_105_201606DD_HSSU	RIK_136_2010MMDD_HSSU	RIK_139_2008MMDD_HSSU	MCM_023_2005MMDD_HSSU	NSL_007_20130619_HLSU	NSL_031_20160606_HLSU	NSL_033_20160613_HLSU	MCM_023_2005MMDD_HLSU	NSL_106_20160606_HLSU	NSL_107_20160606_HLSU	NSL_108_20160607_HLSU	NSL_109_20160607_HLSU	NSL_110_20160609_HLSU	NSL_111_20160617_HLSU	NSL_112_20160624_HLSU	NSL_113_20160625_HLSU	NSL_114_20160629_HLSU	RIK_100_201606DD_HLSU	RIK_101_201606DD_HLSU
mimarks_investigation	experimental_factor	Alphanumeric
mimarks_investigation	investigation_type	Alphanumeric
mimarks_investigation	project_name	Alphanumeric	Global Group I	Global Group I	Global Group I	Global Group I	Global Group I	Global Group I	Global Group I	Global Group I	Global Group I	Global Group I	Global Group I	Global Group I	Global Group I	Global Group I	Global Group I	Global Group I	Global Group I	Global Group I	Global Group I	Global Group I	Global Group I	Global Group I	Global Group I	Global Group I	Global Group I	Global Group I	Global Group I	Global Group I	Global Group I	Global Group I	Global Group I	Global Group I	Global Group I	Global Group I	Global Group I	Global Group I	Global Group I	Global Group I	Global Group I	Global Group I	Global Group I	Global Group I	Global Group I	Global Group I	Global Group I	Global Group I	Global Group I
mimarks_investigation	submit_to_insdc	Alphanumeric	PRJNA477420	PRJNA477420	PRJNA477420	PRJNA477420	PRJNA477420	PRJNA477420	PRJNA477420	PRJNA477420	PRJNA477420	PRJNA477420	PRJNA477420	PRJNA477420	PRJNA477420	PRJNA477420	PRJNA477420	PRJNA477420	PRJNA477420	PRJNA477420	PRJNA477420	PRJNA477420	PRJNA477420	PRJNA477420	PRJNA477420	PRJNA477420	PRJNA477420	PRJNA477420	PRJNA477420	PRJNA477420	PRJNA477420	PRJNA477420	PRJNA477420	PRJNA477420	PRJNA477608	PRJNA477608	PRJNA477608	PRJNA477608	PRJNA477608	PRJNA477608	PRJNA477608	PRJNA477608	PRJNA477608	PRJNA477608	PRJNA477608	PRJNA477608	PRJNA477608	PRJNA477608	PRJNA477608
mimarks_environment	collection_date	UTC	2013-06-24	2013-06-28	2013-06-19	2016-06-06	2016-06-06	2016-06-13	2016-06-13	2016-06-18	2016-06-18	2016-06-09	2016-06-17	2016-06-17	2016-06-25	2016-06-25	2016-06-25	2016-06-07	2016-06-06	2016-06-06	2016-06-07	2016-06-07	2016-06-09	2016-06-17	2016-06-25	2016-06	2016-06	2016-06	2016-06	2016-06	2016-06	2010-03-09	2008-08-04	2005	2013-06-19	2016-06-06	2016-06-06	2005	2016-06-06	2016-06-06	2016-06-07	2016-06-07	2016-06-09	2016-06-17	2016-06-24	2016-06-25	2016-06-29	2016-06	2016-06
mimarks_environment	sample_type	Alphanumeric
mimarks_environment	country	Alphanumeric	USA	USA	USA	USA	USA	USA	USA	USA	USA	USA	USA	USA	USA	USA	USA	USA	USA	USA	USA	USA	USA	USA	USA	Germany	Germany	Germany	Germany	Germany	Germany	Iceland	Iceland	Antarctica	USA	USA	USA	Antarctica	USA	USA	USA	USA	USA	USA	USA	USA	USA	Germany	Germany
mimarks_environment	time	decimalTime
mimarks_environment	depth	meter	2 m	3 m	0.5 m	3 m	10 m	10 m	3 m	3 m	10 m	2 m	2 m	9 m	2 m	3 m	16 m	4 m	surface	surface	surface	surface	surface	surface	surface	surface	surface	surface	surface	surface	surface	19-21 cm	5.5-7.5 cm	surface	0.5 m	10 m	10 m	surface	surface	surface	surface	surface	surface	surface	surface	surface	surface	surface	surface
mimarks_environment	environment	Alphanumeric
mimarks_environment	envo_biome	Alphanumeric	lake	lake	lake	lake	lake	lake	lake	lake	lake	lake	lake	lake	lake	lake	lake	lake	lake	lake	lake	lake	lake	lake	lake	lake	lake	lake	lake	lake	lake	lake	lake	lake	lake	lake	lake	lake	lake	lake	lake	lake	lake	lake	lake	lake	lake	lake	lake
mimarks_environment	envo_feature	Alphanumeric	freshwater lake	freshwater lake	freshwater lake	freshwater lake	freshwater lake	freshwater lake	freshwater lake	freshwater lake	freshwater lake	freshwater lake	freshwater lake	freshwater lake	freshwater lake	freshwater lake	freshwater lake	freshwater lake	freshwater lake	freshwater lake	freshwater lake	freshwater lake	freshwater lake	freshwater lake	freshwater lake	freshwater lake	freshwater lake	freshwater lake	freshwater lake	freshwater lake	freshwater lake	freshwater lake	freshwater lake	brackish lake	freshwater lake	freshwater lake	freshwater lake	brackish lake	freshwater lake	freshwater lake	freshwater lake	freshwater lake	freshwater lake	freshwater lake	freshwater lake	freshwater lake	freshwater lake	freshwater lake	freshwater lake
mimarks_environment	envo_material	Alphanumeric	water	water	water	water	water	water	water	water	water	water	water	water	water	water	water	water	sediment	sediment	sediment	sediment	sediment	sediment	sediment	sediment	sediment	sediment	sediment	sediment	sediment	sediment	sediment	sediment	water	water	water	sediment	sediment	sediment	sediment	sediment	sediment	sediment	sediment	sediment	sediment	sediment	sediment
mimarks_environment	lat_lon	decimalDegree	68.63 N 149.60 W	68.63 N 149.60 W	68.63 N 149.60 W	68.63 N 149.55 W	68.63 N 149.55 W	68.63 N 149.55 W	68.63 N 149.55 W	68.63 N 149.55 W	68.63 N 149.55 W	68.64 N 149.46 W	68.64 N 149.46 W	68.64 N 149.46 W	68.64 N 149.46 W	68.68 N 149.09 W	68.68 N 149.09 W	68.63 N 149.64 W	68.63 N 149.55 W	68.63 N 149.55 W	68.63 N 149.64 W	68.63 N 149.64 W	68.64 N 149.46 W	68.64 N 149.46 W	68.68 N 149.09 W	53.35 N 13.46 E	53.35 N 13.46 E	53.35 N 13.46 E	53.35 N 13.45 E	53.32 N 13.45 E	53.32 N 13.45 E	65.89 N 22.12 W	63.95 N 20.52 W	77.61 S 85.54 E	68.63 N 149.60 W	68.63 N 149.55 W	68.63 N 149.55 W	77.61 S 85.54 E	68.63 N 149.55 W	68.63 N 149.55 W	68.63 N 149.64 W	68.63 N 149.64 W	68.64 N 149.46 W	68.64 N 149.46 W	68.63 N 149.64 W	68.68 N 149.09 W	68.63 N 149.60 W	53.35 N 13.46 E	53.35 N 13.46 E
mimarks_environment	env_package	Alphanumeric
mimarks_extension	calcium	microgramPerLiter
mimarks_extension	chlorophyll	microgramPerLiter	NULL	NULL	NULL	3.44 µg/L	5.69 µg/L	3.72 µg/L	5.16 µg/L	3.75 µg/L	2.21 µg/L	4.46 µg/L	5.85 µg/L	6.68 µg/L	3.2 µg/L	0.51 µg/L	2.35 µg/L	3.19 µg/L	1.69 µg/L	1.69 µg/L	1.54 µg/L	1.54 µg/L	4.13 µg/L	4.13 µg/L	0.4 µg/L	NULL	NULL	NULL	NULL	NULL	NULL	NULL	NULL	NULL	NULL	5.69 µg/L	3.72 µg/L	NULL	1.69 µg/L	1.69 µg/L	1.54 µg/L	1.54 µg/L	4.13 µg/L	4.13 µg/L	1.54 µg/L	0.4 µg/L	1.22 µg/L	NULL	NULL
mimarks_extension	tot_depth_water_col	meter	NULL	NULL	NULL	12.82 m	12.82 m	12.43 m	12.43 m	11.93 m	11.93 m	4.86 m	10.12 m	10.12 m	9.5 m	16.59 m	16.59 m	6.25 m
mimarks_extension	diss_oxygen	percent	NULL	NULL	NULL	0.737	0.732	0.78	0.842	0.937	0.78	0.666	0.752	0.72	0.885	0.823	0.74	0.8485
mimarks_extension	nitrate	microgramPerLiter
mimarks_extension	nitrite	microgramPerLiter
mimarks_extension	magnesium	microgramPerLiter
mimarks_extension	manganese	microgramPerLiter
mimarks_extension	pH	log H+	NULL	NULL	NULL	7.08	7.13	7.38	7.51	7.48	7.15	5.92	6.05	6.02	6.73	7.22	7.17	7.39	7.76	7.76	8.48	8.48	6.84	6.84	8.04	8.7	8.7	8.7	8.9	8.5	8.5	NULL	7.7	NULL	NULL	7.13	7.38	NULL	7.76	7.76	8.48	8.48	6.84	6.84	8.48	8.04	7.61	8.7	8.7
mimarks_extension	phosphate	microMolePerLiter
mimarks_extension	salinity	PSU	NULL	NULL	NULL	0.001 psu	0.001 psu	0.002 psu	0.002 psu	0.004 psu	0.002 psu	0.001 psu	0.002 psu	0.001 psu	0.004 psu	0.002 psu	0.001 psu	NULL	NULL	NULL	NULL	NULL	NULL	NULL	NULL	0.2 psu	0.2 psu	0.2 psu	0.2 psu	0.2 psu	0.2 psu	NULL	NULL	NULL	NULL	0.001 psu	0.001 psu	NULL	NULL	NULL	NULL	NULL	NULL	NULL	NULL	NULL	NULL	0.2 psu	0.2 psu
mimarks_extension	silicate	microMolePerLiter
mimarks_extension	sodium	microgramPerLiter
mimarks_extension	temp	celsius	NULL	NULL	NULL	3.63 deg C	3.54 deg C	4.62 deg C	5.39 deg C	8.06 deg C	4.69 deg C	3.17 deg C	4.55 deg C	3.98 deg C	8.37 deg C	5.72 deg C	3.49 deg C	3.97 deg C
mimarks_extension	C37_total	nmol/g
mimarks_extension	per_C37:4	percent
mimarks_extension	rel_to_oxygen	oxic (aerobic) or anoxic (anaerobic)
mimarks_nucleic_acid_sequence_source	samp_collect_device	Alphanumeric	Van Dorn Sampler	Van Dorn Sampler	Van Dorn Sampler	Van Dorn Sampler	Van Dorn Sampler	Van Dorn Sampler	Van Dorn Sampler	Van Dorn Sampler	Van Dorn Sampler	Van Dorn Sampler	Van Dorn Sampler	Van Dorn Sampler	Van Dorn Sampler	Van Dorn Sampler	Van Dorn Sampler	Van Dorn Sampler	gravity coring device	gravity coring device	gravity coring device	gravity coring device	gravity coring device	gravity coring device	gravity coring device	NULL	NULL	NULL	NULL	NULL	NULL	NULL	NULL	NULL	Van Dorn Sampler	Van Dorn Sampler	Van Dorn Sampler	NULL	NULL	gravity coring device	gravity coring device	gravity coring device	gravity coring device	gravity coring device	gravity coring device	gravity coring device	gravity coring device	NULL	NULL
mimarks_nucleic_acid_sequence_source	samp_size	liter or g	NULL	NULL	NULL	0.54 L	0.54 L	0.7 L	0.7 L	0.7 L	0.7 L	0.54 L	0.5 L	0.5 L	0.5 L	0.7 L	0.7 L	0.7 L	0.275 g	0.265 g	0.255 g	0.265 g	0.265 g	0.265 g	0.255 g	0.245 g	0.25 g	0.25 g	NULL	0.245 g	0.245 g	NULL	NULL	NULL	NULL	0.54L	0.54L	NULL	0.275 g	0.265 g	0.255 g	0.265 g	0.265 g	0.265 g	0.265 g	NULL	0.255 g	0.245 g	0.25 g
mimarks_sequencing	lib_reads_seqd	integer_count
mimarks_sequencing	multiplex_ident_1	Alphanumeric
mimarks_sequencing	domain	Alphanumeric	Eukarya	Eukarya	Eukarya	Eukarya	Eukarya	Eukarya	Eukarya	Eukarya	Eukarya	Eukarya	Eukarya	Eukarya	Eukarya	Eukarya	Eukarya	Eukarya	Eukarya	Eukarya	Eukarya	Eukarya	Eukarya	Eukarya	Eukarya	Eukarya	Eukarya	Eukarya	Eukarya	Eukarya	Eukarya	Eukarya	Eukarya	Eukarya	Eukarya	Eukarya	Eukarya	Eukarya	Eukarya	Eukarya	Eukarya	Eukarya	Eukarya	Eukarya	Eukarya	Eukarya	Eukarya	Eukarya	Eukarya
mimarks_sequencing	pcr_primers	Alphanumeric	528F_long_HAP454: GCGGTAATTCCAGCTCCA; PRYM01+7_HAP454: GATCAGTGAAAACATCCCTGG	528F_long_HAP454: GCGGTAATTCCAGCTCCA; PRYM01+7_HAP454: GATCAGTGAAAACATCCCTGG	528F_long_HAP454: GCGGTAATTCCAGCTCCA; PRYM01+7_HAP454: GATCAGTGAAAACATCCCTGG	528F_long_HAP454: GCGGTAATTCCAGCTCCA; PRYM01+7_HAP454: GATCAGTGAAAACATCCCTGG	528F_long_HAP454: GCGGTAATTCCAGCTCCA; PRYM01+7_HAP454: GATCAGTGAAAACATCCCTGG	528F_long_HAP454: GCGGTAATTCCAGCTCCA; PRYM01+7_HAP454: GATCAGTGAAAACATCCCTGG	528F_long_HAP454: GCGGTAATTCCAGCTCCA; PRYM01+7_HAP454: GATCAGTGAAAACATCCCTGG	528F_long_HAP454: GCGGTAATTCCAGCTCCA; PRYM01+7_HAP454: GATCAGTGAAAACATCCCTGG	528F_long_HAP454: GCGGTAATTCCAGCTCCA; PRYM01+7_HAP454: GATCAGTGAAAACATCCCTGG	528F_long_HAP454: GCGGTAATTCCAGCTCCA; PRYM01+7_HAP454: GATCAGTGAAAACATCCCTGG	528F_long_HAP454: GCGGTAATTCCAGCTCCA; PRYM01+7_HAP454: GATCAGTGAAAACATCCCTGG	528F_long_HAP454: GCGGTAATTCCAGCTCCA; PRYM01+7_HAP454: GATCAGTGAAAACATCCCTGG	528F_long_HAP454: GCGGTAATTCCAGCTCCA; PRYM01+7_HAP454: GATCAGTGAAAACATCCCTGG	528F_long_HAP454: GCGGTAATTCCAGCTCCA; PRYM01+7_HAP454: GATCAGTGAAAACATCCCTGG	528F_long_HAP454: GCGGTAATTCCAGCTCCA; PRYM01+7_HAP454: GATCAGTGAAAACATCCCTGG	528F_long_HAP454: GCGGTAATTCCAGCTCCA; PRYM01+7_HAP454: GATCAGTGAAAACATCCCTGG	528F_long_HAP454: GCGGTAATTCCAGCTCCA; PRYM01+7_HAP454: GATCAGTGAAAACATCCCTGG	528F_long_HAP454: GCGGTAATTCCAGCTCCA; PRYM01+7_HAP454: GATCAGTGAAAACATCCCTGG	528F_long_HAP454: GCGGTAATTCCAGCTCCA; PRYM01+7_HAP454: GATCAGTGAAAACATCCCTGG	528F_long_HAP454: GCGGTAATTCCAGCTCCA; PRYM01+7_HAP454: GATCAGTGAAAACATCCCTGG	528F_long_HAP454: GCGGTAATTCCAGCTCCA; PRYM01+7_HAP454: GATCAGTGAAAACATCCCTGG	528F_long_HAP454: GCGGTAATTCCAGCTCCA; PRYM01+7_HAP454: GATCAGTGAAAACATCCCTGG	528F_long_HAP454: GCGGTAATTCCAGCTCCA; PRYM01+7_HAP454: GATCAGTGAAAACATCCCTGG	528F_long_HAP454: GCGGTAATTCCAGCTCCA; PRYM01+7_HAP454: GATCAGTGAAAACATCCCTGG	528F_long_HAP454: GCGGTAATTCCAGCTCCA; PRYM01+7_HAP454: GATCAGTGAAAACATCCCTGG	528F_long_HAP454: GCGGTAATTCCAGCTCCA; PRYM01+7_HAP454: GATCAGTGAAAACATCCCTGG	528F_long_HAP454: GCGGTAATTCCAGCTCCA; PRYM01+7_HAP454: GATCAGTGAAAACATCCCTGG	528F_long_HAP454: GCGGTAATTCCAGCTCCA; PRYM01+7_HAP454: GATCAGTGAAAACATCCCTGG	528F_long_HAP454: GCGGTAATTCCAGCTCCA; PRYM01+7_HAP454: GATCAGTGAAAACATCCCTGG	528F_long_HAP454: GCGGTAATTCCAGCTCCA; PRYM01+7_HAP454: GATCAGTGAAAACATCCCTGG	528F_long_HAP454: GCGGTAATTCCAGCTCCA; PRYM01+7_HAP454: GATCAGTGAAAACATCCCTGG	528F_long_HAP454: GCGGTAATTCCAGCTCCA; PRYM01+7_HAP454: GATCAGTGAAAACATCCCTGG	HAP_LSU_F: GGURUCGGAGARGGUGAGAAUCC; LHapto20R_bis: TCAGACTCCTTGGTCCGTGTTTCT	HAP_LSU_F: GGURUCGGAGARGGUGAGAAUCC; LHapto20R_bis: TCAGACTCCTTGGTCCGTGTTTCT	HAP_LSU_F: GGURUCGGAGARGGUGAGAAUCC; LHapto20R_bis: TCAGACTCCTTGGTCCGTGTTTCT	HAP_LSU_F: GGURUCGGAGARGGUGAGAAUCC; LHapto20R_bis: TCAGACTCCTTGGTCCGTGTTTCT	HAP_LSU_F: GGURUCGGAGARGGUGAGAAUCC; LHapto20R_bis: TCAGACTCCTTGGTCCGTGTTTCT	HAP_LSU_F: GGURUCGGAGARGGUGAGAAUCC; LHapto20R_bis: TCAGACTCCTTGGTCCGTGTTTCT	HAP_LSU_F: GGURUCGGAGARGGUGAGAAUCC; LHapto20R_bis: TCAGACTCCTTGGTCCGTGTTTCT	HAP_LSU_F: GGURUCGGAGARGGUGAGAAUCC; LHapto20R_bis: TCAGACTCCTTGGTCCGTGTTTCT	HAP_LSU_F: GGURUCGGAGARGGUGAGAAUCC; LHapto20R_bis: TCAGACTCCTTGGTCCGTGTTTCT	HAP_LSU_F: GGURUCGGAGARGGUGAGAAUCC; LHapto20R_bis: TCAGACTCCTTGGTCCGTGTTTCT	HAP_LSU_F: GGURUCGGAGARGGUGAGAAUCC; LHapto20R_bis: TCAGACTCCTTGGTCCGTGTTTCT	HAP_LSU_F: GGURUCGGAGARGGUGAGAAUCC; LHapto20R_bis: TCAGACTCCTTGGTCCGTGTTTCT	HAP_LSU_F: GGURUCGGAGARGGUGAGAAUCC; LHapto20R_bis: TCAGACTCCTTGGTCCGTGTTTCT	HAP_LSU_F: GGURUCGGAGARGGUGAGAAUCC; LHapto20R_bis: TCAGACTCCTTGGTCCGTGTTTCT	HAP_LSU_F: GGURUCGGAGARGGUGAGAAUCC; LHapto20R_bis: TCAGACTCCTTGGTCCGTGTTTCT
mimarks_sequencing	target_gene	Alphanumeric	18S rRNA	18S rRNA	18S rRNA	18S rRNA	18S rRNA	18S rRNA	18S rRNA	18S rRNA	18S rRNA	18S rRNA	18S rRNA	18S rRNA	18S rRNA	18S rRNA	18S rRNA	18S rRNA	18S rRNA	18S rRNA	18S rRNA	18S rRNA	18S rRNA	18S rRNA	18S rRNA	18S rRNA	18S rRNA	18S rRNA	18S rRNA	18S rRNA	18S rRNA	18S rRNA	18S rRNA	18S rRNA	28S rRNA	28S rRNA	28S rRNA	28S rRNA	28S rRNA	28S rRNA	28S rRNA	28S rRNA	28S rRNA	28S rRNA	28S rRNA	28S rRNA	28S rRNA	28S rRNA	28S rRNA
mimarks_sequencing	target_subfragment	Alphanumeric
mimarks_sequencing	nucl_acid_ext	Alphanumeric	initial denaturation:94degC_30sec;denaturation:94degC_15sec;annealing:55degC_30sec;elongation:68degC_1min;final elongation:68degC_5 min;30 cycles	initial denaturation:94degC_30sec;denaturation:94degC_15sec;annealing:55degC_30sec;elongation:68degC_1min;final elongation:68degC_5 min;30 cycles	initial denaturation:94degC_30sec;denaturation:94degC_15sec;annealing:55degC_30sec;elongation:68degC_1min;final elongation:68degC_5 min;30 cycles	initial denaturation:94degC_30sec;denaturation:94degC_15sec;annealing:55degC_30sec;elongation:68degC_1min;final elongation:68degC_5 min;30 cycles	initial denaturation:94degC_30sec;denaturation:94degC_15sec;annealing:55degC_30sec;elongation:68degC_1min;final elongation:68degC_5 min;30 cycles	initial denaturation:94degC_30sec;denaturation:94degC_15sec;annealing:55degC_30sec;elongation:68degC_1min;final elongation:68degC_5 min;30 cycles	initial denaturation:94degC_30sec;denaturation:94degC_15sec;annealing:55degC_30sec;elongation:68degC_1min;final elongation:68degC_5 min;30 cycles	initial denaturation:94degC_30sec;denaturation:94degC_15sec;annealing:55degC_30sec;elongation:68degC_1min;final elongation:68degC_5 min;30 cycles	initial denaturation:94degC_30sec;denaturation:94degC_15sec;annealing:55degC_30sec;elongation:68degC_1min;final elongation:68degC_5 min;30 cycles	initial denaturation:94degC_30sec;denaturation:94degC_15sec;annealing:55degC_30sec;elongation:68degC_1min;final elongation:68degC_5 min;30 cycles	initial denaturation:94degC_30sec;denaturation:94degC_15sec;annealing:55degC_30sec;elongation:68degC_1min;final elongation:68degC_5 min;30 cycles	initial denaturation:94degC_30sec;denaturation:94degC_15sec;annealing:55degC_30sec;elongation:68degC_1min;final elongation:68degC_5 min;30 cycles	initial denaturation:94degC_30sec;denaturation:94degC_15sec;annealing:55degC_30sec;elongation:68degC_1min;final elongation:68degC_5 min;30 cycles	initial denaturation:94degC_30sec;denaturation:94degC_15sec;annealing:55degC_30sec;elongation:68degC_1min;final elongation:68degC_5 min;30 cycles	initial denaturation:94degC_30sec;denaturation:94degC_15sec;annealing:55degC_30sec;elongation:68degC_1min;final elongation:68degC_5 min;30 cycles	initial denaturation:94degC_30sec;denaturation:94degC_15sec;annealing:55degC_30sec;elongation:68degC_1min;final elongation:68degC_5 min;30 cycles	initial denaturation:94degC_30sec;denaturation:94degC_15sec;annealing:55degC_30sec;elongation:68degC_1min;final elongation:68degC_5 min;30 cycles	initial denaturation:94degC_30sec;denaturation:94degC_15sec;annealing:55degC_30sec;elongation:68degC_1min;final elongation:68degC_5 min;30 cycles	initial denaturation:94degC_30sec;denaturation:94degC_15sec;annealing:55degC_30sec;elongation:68degC_1min;final elongation:68degC_5 min;30 cycles	initial denaturation:94degC_30sec;denaturation:94degC_15sec;annealing:55degC_30sec;elongation:68degC_1min;final elongation:68degC_5 min;30 cycles	initial denaturation:94degC_30sec;denaturation:94degC_15sec;annealing:55degC_30sec;elongation:68degC_1min;final elongation:68degC_5 min;30 cycles	initial denaturation:94degC_30sec;denaturation:94degC_15sec;annealing:55degC_30sec;elongation:68degC_1min;final elongation:68degC_5 min;30 cycles	initial denaturation:94degC_30sec;denaturation:94degC_15sec;annealing:55degC_30sec;elongation:68degC_1min;final elongation:68degC_5 min;30 cycles	initial denaturation:94degC_30sec;denaturation:94degC_15sec;annealing:55degC_30sec;elongation:68degC_1min;final elongation:68degC_5 min;30 cycles	initial denaturation:94degC_30sec;denaturation:94degC_15sec;annealing:55degC_30sec;elongation:68degC_1min;final elongation:68degC_5 min;30 cycles	initial denaturation:94degC_30sec;denaturation:94degC_15sec;annealing:55degC_30sec;elongation:68degC_1min;final elongation:68degC_5 min;30 cycles	initial denaturation:94degC_30sec;denaturation:94degC_15sec;annealing:55degC_30sec;elongation:68degC_1min;final elongation:68degC_5 min;30 cycles	initial denaturation:94degC_30sec;denaturation:94degC_15sec;annealing:55degC_30sec;elongation:68degC_1min;final elongation:68degC_5 min;30 cycles	initial denaturation:94degC_30sec;denaturation:94degC_15sec;annealing:55degC_30sec;elongation:68degC_1min;final elongation:68degC_5 min;30 cycles	initial denaturation:94degC_30sec;denaturation:94degC_15sec;annealing:55degC_30sec;elongation:68degC_1min;final elongation:68degC_5 min;30 cycles	initial denaturation:94degC_30sec;denaturation:94degC_15sec;annealing:55degC_30sec;elongation:68degC_1min;final elongation:68degC_5 min;30 cycles	initial denaturation:94degC_30sec;denaturation:94degC_15sec;annealing:55degC_30sec;elongation:68degC_1min;final elongation:68degC_5 min;30 cycles	initial denaturation:94degC_2min;denaturation:94degC_30sec;annealing:55degC_30sec;elongation:68degC_2min;final elongation:68degC_5 min;35 cycles	initial denaturation:94degC_2min;denaturation:94degC_30sec;annealing:55degC_30sec;elongation:68degC_2min;final elongation:68degC_5 min;35 cycles	initial denaturation:94degC_2min;denaturation:94degC_30sec;annealing:55degC_30sec;elongation:68degC_2min;final elongation:68degC_5 min;35 cycles	initial denaturation:94degC_2min;denaturation:94degC_30sec;annealing:55degC_30sec;elongation:68degC_2min;final elongation:68degC_5 min;35 cycles	initial denaturation:94degC_2min;denaturation:94degC_30sec;annealing:55degC_30sec;elongation:68degC_2min;final elongation:68degC_5 min;35 cycles	initial denaturation:94degC_2min;denaturation:94degC_30sec;annealing:55degC_30sec;elongation:68degC_2min;final elongation:68degC_5 min;35 cycles	initial denaturation:94degC_2min;denaturation:94degC_30sec;annealing:55degC_30sec;elongation:68degC_2min;final elongation:68degC_5 min;35 cycles	initial denaturation:94degC_2min;denaturation:94degC_30sec;annealing:55degC_30sec;elongation:68degC_2min;final elongation:68degC_5 min;35 cycles	initial denaturation:94degC_2min;denaturation:94degC_30sec;annealing:55degC_30sec;elongation:68degC_2min;final elongation:68degC_5 min;35 cycles	initial denaturation:94degC_2min;denaturation:94degC_30sec;annealing:55degC_30sec;elongation:68degC_2min;final elongation:68degC_5 min;35 cycles	initial denaturation:94degC_2min;denaturation:94degC_30sec;annealing:55degC_30sec;elongation:68degC_2min;final elongation:68degC_5 min;35 cycles	initial denaturation:94degC_2min;denaturation:94degC_30sec;annealing:55degC_30sec;elongation:68degC_2min;final elongation:68degC_5 min;35 cycles	initial denaturation:94degC_2min;denaturation:94degC_30sec;annealing:55degC_30sec;elongation:68degC_2min;final elongation:68degC_5 min;35 cycles	initial denaturation:94degC_2min;denaturation:94degC_30sec;annealing:55degC_30sec;elongation:68degC_2min;final elongation:68degC_5 min;35 cycles	initial denaturation:94degC_2min;denaturation:94degC_30sec;annealing:55degC_30sec;elongation:68degC_2min;final elongation:68degC_5 min;35 cycles
mimarks_sequencing	pcr_cond	Alphanumeric	Illumina MiSeq 600 cycle paired end	Illumina MiSeq 600 cycle paired end	Illumina MiSeq 600 cycle paired end	Illumina MiSeq 600 cycle paired end	Illumina MiSeq 600 cycle paired end	Illumina MiSeq 600 cycle paired end	Illumina MiSeq 600 cycle paired end	Illumina MiSeq 600 cycle paired end	Illumina MiSeq 600 cycle paired end	Illumina MiSeq 600 cycle paired end	Illumina MiSeq 600 cycle paired end	Illumina MiSeq 600 cycle paired end	Illumina MiSeq 600 cycle paired end	Illumina MiSeq 600 cycle paired end	Illumina MiSeq 600 cycle paired end	Illumina MiSeq 600 cycle paired end	Illumina MiSeq 600 cycle paired end	Illumina MiSeq 600 cycle paired end	Illumina MiSeq 600 cycle paired end	Illumina MiSeq 600 cycle paired end	Illumina MiSeq 600 cycle paired end	Illumina MiSeq 600 cycle paired end	Illumina MiSeq 600 cycle paired end	Illumina MiSeq 600 cycle paired end	Illumina MiSeq 600 cycle paired end	Illumina MiSeq 600 cycle paired end	Illumina MiSeq 600 cycle paired end	Illumina MiSeq 600 cycle paired end	Illumina MiSeq 600 cycle paired end	Illumina MiSeq 600 cycle paired end	Illumina MiSeq 600 cycle paired end	Illumina MiSeq 600 cycle paired end	Illumina MiSeq 600 cycle paired end	Illumina MiSeq 600 cycle paired end	Illumina MiSeq 600 cycle paired end	Illumina MiSeq 600 cycle paired end	Illumina MiSeq 600 cycle paired end	Illumina MiSeq 600 cycle paired end	Illumina MiSeq 600 cycle paired end	Illumina MiSeq 600 cycle paired end	Illumina MiSeq 600 cycle paired end	Illumina MiSeq 600 cycle paired end	Illumina MiSeq 600 cycle paired end	Illumina MiSeq 600 cycle paired end	Illumina MiSeq 600 cycle paired end	Illumina MiSeq 600 cycle paired end	Illumina MiSeq 600 cycle paired end
mimarks_sequencing	sequencing_meth	Alphanumeric	MoBio PowerSoil DNA Isolation Kit	MoBio PowerSoil DNA Isolation Kit	MoBio PowerSoil DNA Isolation Kit	MoBio PowerSoil DNA Isolation Kit	MoBio PowerSoil DNA Isolation Kit	MoBio PowerSoil DNA Isolation Kit	MoBio PowerSoil DNA Isolation Kit	MoBio PowerSoil DNA Isolation Kit	MoBio PowerSoil DNA Isolation Kit	MoBio PowerSoil DNA Isolation Kit	MoBio PowerSoil DNA Isolation Kit	MoBio PowerSoil DNA Isolation Kit	MoBio PowerSoil DNA Isolation Kit	MoBio PowerSoil DNA Isolation Kit	MoBio PowerSoil DNA Isolation Kit	MoBio PowerSoil DNA Isolation Kit	MoBio PowerSoil DNA Isolation Kit	MoBio PowerSoil DNA Isolation Kit	MoBio PowerSoil DNA Isolation Kit	MoBio PowerSoil DNA Isolation Kit	MoBio PowerSoil DNA Isolation Kit	MoBio PowerSoil DNA Isolation Kit	MoBio PowerSoil DNA Isolation Kit	MoBio PowerSoil DNA Isolation Kit	MoBio PowerSoil DNA Isolation Kit	MoBio PowerSoil DNA Isolation Kit	MoBio PowerSoil DNA Isolation Kit	MoBio PowerSoil DNA Isolation Kit	MoBio PowerSoil DNA Isolation Kit	MoBio PowerSoil DNA Isolation Kit	MoBio PowerSoil DNA Isolation Kit	MoBio PowerSoil DNA Isolation Kit	MoBio PowerSoil DNA Isolation Kit	MoBio PowerSoil DNA Isolation Kit	MoBio PowerSoil DNA Isolation Kit	MoBio PowerSoil DNA Isolation Kit	MoBio PowerSoil DNA Isolation Kit	MoBio PowerSoil DNA Isolation Kit	MoBio PowerSoil DNA Isolation Kit	MoBio PowerSoil DNA Isolation Kit	MoBio PowerSoil DNA Isolation Kit	MoBio PowerSoil DNA Isolation Kit	MoBio PowerSoil DNA Isolation Kit	MoBio PowerSoil DNA Isolation Kit	MoBio PowerSoil DNA Isolation Kit	MoBio PowerSoil DNA Isolation Kit	MoBio PowerSoil DNA Isolation Kit
[truncated: 5 more columns]

## Sheet: Table_S-4
Table S-4. Alkenone fractional abundance and indice calculations.
Sample Information				Alkenone Fractional Abundances																Alkenone Indices
Lake	Country	Date	Water Column Depth (m)	C37:4 Me	C37:3 Me	C37:3* Me	C37:2 Me	C38:4 Et	C38:3 Et	C38:3* Et	C38:2 Et	C38:4 Me	C38:3 Me	C38:3* Me	C38:2 Me	C39:4 Et	C39:3 Et	C39:3* Et	C39:2 Et	Uk37	RIK37	RIK38E	C37/C38	% C37:4
E1	USA	2016-06-06	3	0.352871	0.0897129	0.0867225	0.013756	0.173445	0.0164474	0.0897129	0.0179426	0.0316986	0.0568182	0.0113636	0.00747608	0.0215311	0.0155502	0.00807416	0.00687799	-0.624449	0.508475	0.15493	1.34121	64.978
E1	USA	2016-06-06	10	0.306009	0.0972743	0.0820752	0.0151991	0.185429	0.022292	0.0993008	0.0324248	0.0425575	0.0567433	0.010538	0.00810619	0.0162124	0.0141858	0.00638363	0.00526902	-0.580972	0.542373	0.183333	1.09437	61.1336
E1	USA	2016-06-13	3	0.307553	0.101525	0.0906472	0.017482	0.17482	0.0252517	0.0938846	0.0278416	0.0433811	0.0609602	0	0.0116546	0.0155395	0.014892	0.00679854	0.00776976	-0.560841	0.528302	0.211957	1.18139	59.4642
E1	USA	2016-06-13	10	0.329073	0.103345	0.0924667	0.0174055	0.174055	0.0203971	0.0924667	0.0261082	0.0353549	0.0543922	0.00652706	0.00788686	0.0144139	0.01387	0.0062551	0.00598314	-0.574724	0.527778	0.180723	1.29987	60.682
E1	USA	2016-06-18	3	0.341969	0.116062	0.11399	0.0248705	0.176166	0.0300518	0.0953368	0	0.0414508	0.0601036	0	0	0	0	0	0	-0.53125	0.504505	0.239669	1.48072	57.2917
E1	USA	2016-06-18	10	0.326633	0.110553	0.0954774	0.018593	0.18593	0.0251256	0.100503	0	0.039196	0.0552764	0	0	0.0170854	0.0180905	0.00753769	0	-0.558797	0.536585	0.2	1.35767	59.2525
E1*	USA	2016-06-06	12.8	0.233662	0.0825673	0.0732074	0.0135384	0.196055	0.0272439	0.145078	0.0315895	0.0372723	0.0628447	0.0130369	0.0111984	0.0254053	0.0210597	0.0145412	0.0116998	-0.546246	0.530043	0.158099	0.768569	57.9842
E5*	USA	2016-06-17	11.9	0.227681	0.0910725	0.0852806	0.0087877	0.167366	0.0201718	0.155582	0.0175754	0.0465349	0.0768924	0.0133813	0.0103855	0.0267625	0.0187737	0.019972	0.0137807	-0.530237	0.516421	0.114773	0.81282	55.1524
S6*	USA	2016-06-24	6.9	0.300748	0.088141	0.0803953	0.0137553	0.194979	0.018563	0.133013	0.0221688	0.039797	0.0490118	0	0.0231036	0.0198985	0	0.00988248	0.0065438	-0.594139	0.522979	0.122467	1.005	62.2615
Toolik Main*	USA	2016-06-29	18.2	0.255336	0.0932806	0.0810277	0.013834	0.164822	0.0209486	0.133597	0.0233202	0.0363636	0.0699605	0.0213439	0.0142292	0.0233202	0.0177866	0.0150198	0.0158103	-0.544563	0.535147	0.13555	0.915171	57.5758
Baejarvotn**	Iceland	2013-06-28	3	0.181	0.143	0.149	0.043	0.118	0.052	0.109	0.044	0.023	0.055	0.009	0.012	0.013	0.025	0.011	0.013	-0.267442	0.489726	0.322981	1.22275	35.0775
Skufnavotn**	Iceland	2010-03-09	23.2	0.182	0.083	0.089	0.016	0.176	0.027	0.15	0.049	0.03	0.083	0.014	0.01	0.03	0.026	0.021	0.015	-0.448649	0.482558	0.152542	0.686456	49.1892
Vestra Gísholtsvatn**	Iceland	2008-08-04	13.4	0.261	0.118	0.077	0	0.168	0.036	0.122	0.02	0.041	0.071	0.013	0	0.024	0.023	0.014	0.013	-0.572368	0.605128	0.227848	0.968153	57.2368
Breiter Luzin**	Germany	2016	58.3	0.288	0.169	0.097	0.028	0.176	0.055	0.058	0.024	0.018	0.037	0.004	0.007	0.01	0.013	0.01	0.004	-0.446735	0.635338	0.486726	1.53562	49.4845
Schmaler Luzin**	Germany	2016	33.5	0.258	0.178	0.102	0.023	0.172	0.064	0.078	0.006	0.02	0.051	0.006	0.006	0.011	0.02	0.004	0.001	-0.418895	0.635714	0.450704	1.39206	45.9893
Felberger Haussee**	Germany	2016	4.8	0.242	0.152	0.09	0.035	0.179	0.056	0.083	0.035	0.018	0.044	0.007	0.012	0.013	0.018	0.009	0.008	-0.398844	0.628099	0.402878	1.19585	46.6281
Etang des Vallees**	France	N/A	1.5	0.21	0.203	0.136	0.028	0.122	0.079	0.059	0.033	0.01	0.049	0.011	0.011	0.011	0.02	0.007	0.01	-0.32	0.6	0.57	1.54	36.47
*Alkenone data from Longo et al. (2016)
**Alkenone data from Longo et al. (2018)

## Sheet: Table_S-5
Table S-5. Sequence counts for HSSU S-Oligotypes.	S-Oligotype Isochrysidales Sequences (Counts)
Sample ID	Oligotype 1	Oligotype 2	Oligotype 3	Oligotype 4	Oligotype 5	Oligotype 6	Oligotype 7	Oligotype 8	Oligotype 9	Oligotype 10	Oligotype 11	Oligotype 12	Oligotype 13	Oligotype 14	Oligotype 15	Oligotype 16	Oligotype 17	Oligotype 18	Oligotype 19	Oligotype 20	Oligotype 21	Oligotype 22	Oligotype 23	Oligotype 24	Oligotype 25	Oligotype 26	Oligotype 27	Oligotype 28	Oligotype 29	Oligotype 30	Oligotype 31	Oligotype 32	Oligotype 33	Oligotype 34	Oligotype 35	Oligotype 36	Oligotype 37	Oligotype 38	Oligotype 39	Oligotype 40	Oligotype 41	Oligotype 42	Oligotype 43	Oligotype 44	Oligotype 45	Oligotype 46	Oligotype 47	Oligotype 48	Oligotype 49
E1, Alaska (2016-06-06, WC 3m)	1	7546	0	1823	1546	0	1356	1303	1158	1062	1064	0	963	924	437	765	821	933	638	214	643	0	0	0	148	174	106	141	70	156	33	118	0	2	160	113	0	0	0	0	0	0	0	0	60	0	0	0	0
E1, Alaska (2016-06-06, WC 10m)	0	6181	0	1307	1810	0	852	1150	886	540	874	0	688	534	815	594	614	480	348	238	361	0	0	0	92	32	66	123	107	68	171	69	0	26	51	59	0	0	0	0	0	0	0	0	73	0	0	0	0
E1, Alaska (2016-06-13, WC 3m)	0	2364	0	283	194	0	226	156	419	130	10	0	83	173	233	56	116	199	77	63	80	0	0	0	69	42	98	19	88	21	24	5	0	21	0	0	0	0	0	0	0	0	0	0	33	0	0	0	0
E1, Alaska (2016-06-13, WC 10m)	0	2725	0	779	416	0	143	155	260	430	266	0	305	262	183	175	131	71	252	91	90	0	0	0	112	63	54	0	0	92	21	65	0	0	0	37	0	0	0	0	0	0	0	0	1	0	0	0	0
E1, Alaska (2016-06-18, WC 3m)	0	992	0	181	55	0	69	47	24	28	55	0	31	47	74	69	20	19	11	34	14	0	0	0	36	29	0	26	0	0	0	2	0	0	0	34	0	0	0	0	0	0	0	0	0	0	0	0	0
E1, Alaska (2016-06-18, WC 10m)	0	2189	0	120	151	0	104	82	124	106	64	0	115	64	68	95	38	63	26	80	44	0	0	0	71	68	36	11	54	30	36	9	0	0	6	11	0	0	0	0	0	0	0	0	13	0	0	0	0
E5, Alaska (2016-06-09, WC 2m)	0	1033	0	0	0	0	82	0	0	0	0	0	0	0	0	0	0	0	0	46	0	0	0	0	1	0	0	0	0	0	0	2	0	0	0	0	0	0	0	0	0	0	0	0	0	101	0	0	0
E5, Alaska (2016-06-17, WC 2m)	0	404	0	0	0	0	0	0	0	0	0	0	0	0	0	0	0	0	0	12	0	0	0	0	1	0	0	0	0	0	0	1	0	0	0	0	0	0	0	0	0	0	0	0	0	0	0	0	0
E5, Alaska (2016-06-17, WC 9m)	0	256	0	0	0	0	0	0	0	0	0	0	0	0	0	0	0	0	0	10	0	0	0	0	0	0	0	0	0	0	0	10	0	0	0	0	0	0	0	0	0	0	0	0	0	0	0	0	0
E5, Alaska (2016-06-25, WC 2m)	2	41	1	0	0	0	0	0	0	0	0	0	0	0	0	0	0	0	0	1	0	2	0	0	1	0	0	0	0	0	0	0	0	0	0	0	0	0	0	0	0	0	0	0	0	0	0	0	0
Fog2, Alaska (2016-06-25, WC 3m)	0	24	0	0	0	0	0	0	0	0	0	0	0	0	0	0	0	0	0	0	0	0	0	0	0	0	0	0	0	0	0	0	0	0	0	0	0	0	0	0	0	0	0	0	0	0	0	0	0
Fog2, Alaska (2016-06-25, WC 16m)	0	262	1	0	0	0	0	44	0	20	16	0	0	0	41	0	0	0	1	10	0	0	0	0	1	0	0	0	0	0	0	0	0	0	0	0	0	0	0	0	0	0	0	0	0	0	0	0	0
S6, Alaska (2016-06-07, WC 4m)	0	225	0	66	0	0	0	0	0	0	0	0	0	0	0	0	0	0	0	9	0	0	0	0	1	0	0	0	0	0	0	0	0	0	0	0	0	0	0	0	0	0	0	0	0	0	0	0	0
Toolik Inlet, Alaska (2013-06-19, WC 0.5m)	0	5039	0	159	14	0	221	0	52	327	0	0	0	0	1	78	19	0	0	143	0	0	0	0	1	0	0	79	0	0	2	19	0	72	0	0	0	0	0	103	0	0	0	0	0	0	0	0	0
Toolik Main, Alaska (2013-06-24, WC 2m)	0	4481	0	144	21	0	189	0	6	143	0	0	0	1	15	21	15	0	10	160	0	0	0	0	0	1	0	11	0	0	7	8	0	87	0	0	0	0	0	106	0	0	0	0	0	0	0	0	0
Toolik Main, Alaska (2013-06-28, WC 3m)	0	2046	0	55	0	0	32	6	0	37	0	0	3	0	19	0	0	0	5	65	0	0	0	0	2	0	0	0	0	0	0	6	0	49	0	0	0	0	0	35	0	0	0	0	29	0	0	0	0
E1, Alaska (2016-06-06, SS 3.8m)	0	1001	0	114	13	0	9	57	24	120	75	0	37	18	15	26	0	0	25	33	19	0	0	0	65	29	0	0	37	0	27	2	0	0	32	15	0	0	0	0	0	0	0	0	0	0	0	0	0
E1, Alaska (2016-06-06, SS 12.8m)	0	1384	0	41	24	0	48	48	12	2	20	0	40	29	5	20	27	0	0	40	37	0	0	0	4	83	70	0	14	0	41	12	0	0	27	0	0	0	0	0	0	0	0	0	15	0	0	0	0
E5, Alaska (2016-06-09, SS 4.7m)	1	450	1	0	0	0	4	0	0	0	0	0	0	6	0	0	0	0	0	21	0	1	0	0	0	0	0	0	0	0	0	0	0	0	0	0	0	0	0	0	0	0	0	0	0	9	0	0	0
E5, Alaska (2016-06-17, SS 11.9m)	0	256	0	1	0	0	0	0	0	0	0	0	0	0	0	0	0	0	0	11	0	0	0	0	2	0	0	0	0	0	0	0	0	0	0	0	0	0	0	0	0	0	0	0	0	113	0	0	0
Fog2, Alaska (2016-06-25, SS 17.4m)	0	627	0	64	19	0	0	36	0	0	23	0	0	0	24	0	0	0	0	19	0	0	0	0	1	34	0	0	0	0	0	0	0	0	0	0	0	0	0	0	0	0	0	0	0	0	0	0	0
S6, Alaska (2016-06-07, SS 3.8m)	0	126	0	39	0	0	0	0	42	25	0	0	0	0	0	0	0	0	0	6	0	0	0	0	0	0	0	0	0	0	0	0	0	0	0	0	0	0	0	0	0	0	0	0	0	0	0	0	0
S6, Alaska (2016-06-07, SS 6.3m)	0	277	0	72	0	0	0	0	0	36	0	0	0	0	0	0	0	0	0	13	0	0	0	0	0	0	0	0	0	0	0	1	0	63	0	0	0	0	0	0	0	0	0	0	0	0	0	0	0
Breiter Luzin, Germany (SS 58.3m) 1	0	96	0	0	0	0	0	0	0	0	0	0	0	45	0	0	0	0	0	1	0	0	0	0	0	0	0	0	0	0	0	0	0	0	0	0	0	0	0	0	0	0	0	0	0	0	0	0	0
Breiter Luzin, Germany (SS 58.3m) 2	0	72	0	0	1	0	0	0	0	0	0	0	15	0	0	0	0	0	0	0	0	0	0	0	0	0	0	0	0	0	0	0	0	0	0	0	0	0	0	0	0	0	0	0	0	0	0	0	0
Feldberger Haussee, Germany (SS 4.8m)	0	106	0	0	0	0	0	0	0	0	0	0	0	0	0	0	0	0	0	0	0	0	0	0	0	0	0	0	0	0	0	0	0	0	0	0	0	0	0	0	0	0	0	0	0	0	0	0	0
Schmaler Luzin, Germany (SS 33.5m) 1	0	83	0	0	22	0	31	0	0	0	46	0	0	14	0	0	0	0	0	3	0	0	0	0	0	0	0	0	0	0	0	0	0	0	0	0	0	0	0	0	0	0	0	0	0	0	0	0	0
Schmaler Luzin, Germany (SS 33.5m) 2	0	277	0	0	0	0	0	0	0	0	0	0	0	0	0	0	0	0	0	8	0	0	0	0	0	0	0	0	0	0	0	0	0	0	0	0	0	0	0	0	0	0	0	0	0	0	0	0	0
Skufnavotn, Iceland (C 19-21cm)	0	167	0	0	0	0	0	0	0	0	0	0	0	0	0	0	0	0	0	0	0	0	0	0	1	0	0	0	0	0	0	2	0	0	0	0	0	0	0	0	0	0	0	0	0	0	0	0	0
Vestra Gísholsvatn, Iceland (C 5.5-7.5cm)	0	41	0	0	0	0	0	0	14	0	0	0	0	4	0	0	0	0	0	0	0	0	0	0	0	0	0	0	0	0	0	0	0	0	0	0	0	0	0	0	0	0	0	0	0	0	0	0	0
Fryxell, Antarctica (SS)	73994	0	29164	0	0	3394	0	0	0	0	0	2413	0	0	0	0	0	0	0	0	0	943	859	832	0	0	0	0	0	0	0	0	325	0	0	0	265	247	244	0	235	234	232	229	0	0	204	200	182
[truncated: 1 more columns]

## Sheet: Table_S-6
Table S-6. Sequence counts for HLSU L-Oligotypes.	L-Oligotype Isochrysidales Sequences (Counts)
Sample ID	Oligotype 1	Oligotype 2	Oligotype 3	Oligotype 4	Oligotype 5	Oligotype 6	Oligotype 7	Oligotype 8	Oligotype 9	Oligotype 10	Oligotype 11	Oligotype 12	Oligotype 13	Oligotype 14	Oligotype 15	Oligotype 16	Oligotype 17	Oligotype 18	Oligotype 19	Oligotype 20	Oligotype 21	Oligotype 22	Oligotype 23	Oligotype 24	Oligotype 25	Oligotype 26	Oligotype 27	Oligotype 28	Oligotype 29	Oligotype 30	Oligotype 31	Oligotype 32	Oligotype 33	Oligotype 34	Oligotype 35	Oligotype 36	Oligotype 37	Oligotype 38	Oligotype 39	Oligotype 40	Oligotype 41	Oligotype 42	Oligotype 43	Oligotype 44	Oligotype 45	Oligotype 46	Oligotype 47	Oligotype 48	Oligotype 49
E1, Alaska (2016-06-06, WC 10m)	3	0	0	0	0	0	0	0	0	0	1	0	0	0	0	0	0	0	0	0	0	0	0	0	0	0	0	0	0	0	0	0	0	0	0	0	0	0	0	0	0	0	0	0	0	0	0	0	0
E1, Alaska (2016-06-13, WC 10m)	6939	0	0	638	0	2850	1079	904	0	0	1440	572	695	0	0	0	5	0	0	0	0	7	0	268	0	311	715	0	0	239	0	0	0	0	0	1	206	0	0	0	0	0	0	0	0	0	0	0	0
Toolik Inlet, Alaska (2013-06-19, WC 0.5m)	3703	0	0	1251	39	66	219	293	0	0	46	0	33	0	0	3	2	0	0	0	0	3	0	244	0	66	0	0	442	67	0	0	0	0	0	187	39	0	0	0	0	0	0	0	0	0	0	0	0
E1, Alaska (2016-06-06, SS 12.8m)	6669	0	0	4536	0	280	777	766	0	0	201	1353	910	0	0	6	113	0	0	0	0	3	929	215	832	124	0	0	0	99	0	1	0	77	0	96	49	0	0	0	0	0	0	0	310	0	0	0	0
E1, Alaska (2016-06-06, SS 3.8m)	242	0	0	1	0	19	22	106	0	0	5	32	69	0	0	0	0	0	0	0	0	0	14	0	0	5	0	0	0	5	0	0	0	0	0	0	0	0	0	0	0	0	0	0	12	0	0	0	0
E5, Alaska (2016-06-09, SS 4.7m)	0	0	0	0	1260	0	0	0	0	224	0	0	0	0	0	365	0	0	0	0	0	0	0	0	0	0	0	143	0	0	0	79	0	40	0	0	0	0	0	0	0	0	0	89	0	0	124	1	0
E5, Alaska (2016-06-17, SS 11.9m)	0	0	0	1	1990	0	0	0	0	1357	0	0	0	0	0	1296	0	0	0	0	0	0	0	0	0	0	0	535	0	0	0	496	0	1	0	0	0	0	0	0	0	0	0	267	0	0	211	297	0
Fog2, Alaska (2016-06-25, SS 17.4m)	4058	0	0	702	0	0	0	226	0	0	137	136	195	0	0	1	4	0	0	0	0	4	0	0	0	84	0	0	1	56	0	0	0	0	0	190	45	0	440	0	0	0	0	0	28	0	0	0	0
S6, Alaska (2016-06-07, SS 3.8m)	525	0	0	0	0	0	0	0	0	0	0	0	0	0	0	0	0	0	0	0	0	0	0	0	0	10	0	0	0	8	0	0	0	0	0	0	8	0	0	0	0	0	0	0	0	0	0	0	0
S6, Alaska (2016-06-07, SS 6.3m)	1146	0	0	175	0	0	450	181	0	0	281	0	0	0	0	0	0	0	0	0	0	0	0	0	0	19	0	0	216	29	0	0	0	0	0	0	10	0	0	0	0	0	0	0	0	0	0	0	0
S6, Alaska (2016-06-24, SS 6.9m)	1675	0	0	398	0	0	219	128	0	0	0	0	0	0	0	0	1	0	0	0	0	1	0	211	0	39	0	0	1	29	0	0	0	0	0	1	21	0	2	0	0	0	0	0	0	0	0	0	0
Toolik Main, Alaska (2016-06-29, SS 18.2m)	298	1	1	0	0	0	0	0	0	0	0	0	0	1	1	0	0	0	1	0	0	0	0	0	0	7	0	0	0	7	0	0	0	0	0	0	6	0	0	0	0	0	0	0	0	0	0	0	0
Breiter Luzin, Germany (SS 58.3m) 1	698	0	0	0	0	0	0	0	0	0	0	0	0	0	0	0	261	0	0	0	0	0	0	0	0	10	0	0	0	17	0	0	0	0	0	0	14	0	0	0	0	0	0	0	0	0	0	0	0
Breiter Luzin, Germany (SS 58.3m) 2	3	0	0	0	0	0	0	0	0	0	0	0	0	0	0	0	0	0	0	0	0	16	0	0	0	0	0	0	0	0	0	0	0	0	0	0	0	0	0	0	0	0	0	0	0	0	0	0	0
Schmaler Luzin, Germany (SS 33.5m) 1	0	0	0	6	0	0	22	0	0	0	0	0	0	0	0	0	1	0	0	0	0	79	0	0	0	0	0	0	0	0	0	0	0	0	0	0	0	0	0	0	0	0	0	0	0	0	0	0	0
Baejarvotn, Iceland (C 8,5-10.5cm)	2024	0	0	1	0	0	0	0	0	0	0	0	0	0	0	0	884	0	0	0	0	832	0	0	0	94	0	0	0	79	0	0	0	0	0	0	69	0	0	0	0	0	0	0	0	0	0	0	0
Skufnavotn, Iceland (C 19-21cm)	0	0	0	0	0	0	0	1	0	845	0	0	0	0	0	0	0	0	0	0	0	0	0	0	0	0	0	0	0	0	623	0	0	394	0	0	0	0	0	0	0	0	0	0	0	0	0	0	0
Vestra Gísholsvatn, Iceland (C 5.5-7.5cm)	182	0	0	113	0	0	0	0	0	0	0	0	0	0	0	0	0	0	0	0	0	0	0	0	0	6	0	0	0	4	0	0	0	0	0	0	4	0	0	0	0	0	0	0	0	0	0	0	0
Lake Fryxell, Antarctica (SS)	0	18774	14467	0	0	0	0	0	2545	0	0	0	0	1799	1784	0	0	1149	1113	1051	967	0	0	0	0	0	0	0	0	0	0	0	555	0	490	0	0	465	0	414	395	372	366	0	0	336	0	0	297
[truncated: 23 more columns]
